# Supplementary material for: Effect of immortal time bias on the association between immune-related adverse events and oncological outcomes following immune checkpoint inhibitors therapy for head and neck squamous cell carcinoma
Source: PLoS One. 2024 Nov 25;19(11):e0314209. doi: 10.1371/journal.pone.0314209 (PMC11588234; doi:10.1371/journal.pone.0314209)
Supplement: S1 Table — (XLSX) [file pone.0314209.s001.xlsx]

## Sheet: Table 2 response 
Table S1. Land mark analyses for survival
		1-year progression-free survival rate				1-year overall survival rate
		irAE +	irAE -	p value		irAE +	irAE -	p value
Naive		47.6%	21.7%	0.008		85.7%	53.1%	<0.001
4-week landmark		47.6%	23.1%	0.014		85.7%	56.7%	0.001
8-week landmark		47.6%	24.1%	0.020		85.7%	59.0%	0.002
12-week landmark		47.6%	27.2%	0.049		85.7%	66.5%	0.006
16-week landmark		47.6%	28.1%	0.062		85.7%	68.9%	0.008
20-week landmark		47.6%	29.5%	0.087		85.7%	72.3%	0.013
24-week landmark		50.0%	31.2%	0.081		90.0%	78.2%	0.014
28-week landmark		50.0%	32.5%	0.106		90.0%	81.5%	0.020
32-week landmark		50.0%	34.0%	0.139		90.0%	83.8%	0.025
