# Supplementary material for: Effect of immortal time bias on the association between immune-related adverse events and oncological outcomes following immune checkpoint inhibitors therapy for head and neck squamous cell carcinoma
Source: PLoS One. 2024 Nov 25;19(11):e0314209. doi: 10.1371/journal.pone.0314209 (PMC11588234; doi:10.1371/journal.pone.0314209)
Supplement: S1 File — (TXT) [file pone.0314209.s002.txt]

age	sex	age65	PS	primary_site	RM	HPV	PD-L1	line	ICI	Chemo	cycles	Response	RR	DCR	PFS	PFSmonth	Osmonth	OSweek	OS	AE	irAEmonth
56	M	0	0	HPV	M	1		1	P	yes	6	PR	1	1	0	17	26	113	0	0	26
57	F	0	0	HPV	R	1		2	N	no	9	SD	0	1	1	5	13	56	1	0	13
70	M	1	0	HPV	M	1		1	N	no	9	SD	0	1	1	4	11	46	1	0	11
70	M	1	0	HPV	M	1		1	P	yes	6	SD	0	1	0	9	14	59	0	0	14
73	M	1	0	HPV	M	1		2	N	no	41	CR	1	1	1	32	51	221	0	0	51
76	M	1	0	HPV	M	1		1	P	yes	22	PR	1	1	0	22	30	131	0	0	30
62	M	0	=>2	HPV	M	1	1~20	1	N	no	6	PD	0	0	1	1	2	11	1	0	2
81	M	1	=>2	HPV	M	1	>=20	1	P	no	1				1	0	0	0	1	0	0
42	F	0	0	Hypopharynx	M	0		1	P	yes	3	PD	0	0	1	2	7	30	0	0	7
54	M	0	0	Hypopharynx	M	0	>=20	1	P	yes	6	PR	1	1	1	6	13	57	1	0	13
55	F	0	0	Hypopharynx	M	0		2	N	no	5	PD	0	0	1	2	13	56	1	0	13
56	M	0	0	Hypopharynx	R	0	-	1	P	yes	13	SD	0	1	0	10	19	83	0	0	19
61	M	0	0	Hypopharynx	M	0		2	N	no	4	PD	0	0	1	2	12	53	1	0	12
61	M	0	0	Hypopharynx	M	0		2	N	no	9	PD	0	0	1	4	23	102	1	1	2
63	M	0	0	Hypopharynx	M	0	>=20	1	P	yes	7	PD	0	0	1	5	13	58	0	0	13
64	M	0	0	Hypopharynx	M	0	1~20	1	N	no	8	PD	0	0	1	3	9	41	1	0	9
67	M	1	0	Hypopharynx	R	0		1	N	no	12	PR	1	1	1	5	21	92	1	0	21
68	M	1	0	Hypopharynx	M	0	1~20	2	N	no	7	PD	0	0	1	2	14	59	1	0	14
72	M	1	0	Hypopharynx	R	0		1	N	no	25	SD	0	1	1	13	29	128	1	1	2
73	M	1	0	Hypopharynx	R	0		1	P	no	19	PR	1	1	0	17	21	91	0	0	21
74	M	1	0	Hypopharynx	M	0	>=20	2	P	yes	17	PR	1	1	1	22	34	146	1	0	34
76	M	1	0	Hypopharynx	M	0		1	P	no	13	CR	1	1	1	23	33	145	0	0	33
80	M	1	0	Hypopharynx	R	0	>=20	1	P	no	1				1	1	1	4	1	0	1
80	M	1	0	Hypopharynx	M	0		2	N	no	5	PD	0	0	1	2	31	135	1	1	4
55	M	0	1	Hypopharynx	M	0	>=20	1	P	yes	15	PR	1	1	0	25	27	119	1	0	27
58	F	0	1	Hypopharynx	M	0		1	N	no	13	SD	0	1	1	6	15	63	1	0	15
63	M	0	1	Hypopharynx	M	0	1~20	1	P	yes	3	PD	0	0	1	3	12	54	1	0	12
66	M	1	1	Hypopharynx	M	0	<1	1	N	no	4	PD	0	0	1	3	12	54	0	0	12
67	M	1	1	Hypopharynx	M	0		1	N	no		PD	0	0	1	2	6	27	1	0	6
67	M	1	1	Hypopharynx	M	0	<1	2	N	no	8	SD	0	1	1	11	12	51	1	0	12
68	M	1	1	Hypopharynx	M	0	<1	1	N	no	8	SD	0	1	1	3	8	36	1	0	8
69	M	1	1	Hypopharynx	M	0	<1	2	N	no	1	PD	0	0	1	2	2	11	1	0	2
71	M	1	1	Hypopharynx	M	0	1~20	1	N	no	1	PD	0	0	1	0	0	2	1	0	0
71	M	1	1	Hypopharynx	R	0	1~20	1	N	no	3	PD	0	0	1	2	5	22	1	1	1
75	M	1	1	Hypopharynx	M	0	-	1	P	yes	4	PR	1	1	1	7	7	33	1	1	5
76	M	1	1	Hypopharynx	M	0	1~20	1	P	yes	6	PR	1	1	1	12	15	66	1	1	5
77	M	1	1	Hypopharynx	R	0		1	N	no	4	PD	0	0	1	2	4	16	1	0	4
77	M	1	1	Hypopharynx	M	0	>=20	1	P	yes	6	PR	1	1	1	14	25	110	1	0	25
52	F	0	=>2	Hypopharynx	M	0	>=20	2	N	no	60	CR	1	1	1	31	40	173	1	0	40
62	M	0	=>2	Hypopharynx	M	0	>=20	2	P	no	5	PD	0	0	1	2	15	64	1	0	15
70	F	1	=>2	Hypopharynx	M	0	1~20	1	P	yes					1	3	3	12	1	0	3
59	M	0	0	Larynx	M	0	>=20	1	P	yes	17	PR	1	1	1	6	36	157	0	1	29
66	F	1	0	Larynx	M	0	>=20	3	N	no	12	CR	1	1	0	70	79	343	0	0	79
67	M	1	0	Larynx	M	0	<1	2	P	yes	13	PR	1	1	1	9	28	122	1	0	28
49	F	0	1	Larynx	R	0	>=20	1	P	yes	2	SD	0	1	1	1	34	148	0	0	34
71	M	1	1	Larynx	M	0	1~20	1	N	no	21	PR	1	1	1	12	27	116	1	1	1
78	M	1	1	Larynx	M	0	1~20	1	P	yes	10	SD	0	1	1	7	11	46	1	0	11
80	M	1	1	Larynx	M	0	1~20	1	P	yes	5	PR	1	1	1	2	11	49	1	0	11
80	M	1	1	Larynx	M	0		1	P	no	9	PD	0	0	1	5	15	64	1	0	15
82	M	1	1	Larynx	M	0	1~20	1	P	no	4	PD	0	0	1	3	10	45	1	0	10
83	M	1	1	Larynx	M	0	>=20	1	P	no	7	CR	1	1	1	28	37	160	0	1	4
74	M	1	=>2	Larynx	M	0	>=20	1	P	yes	7	PR	1	1	1	7	14	59	1	1	3
21	M	0	0	Nasopharynx	R	0	>=20	1	P	yes	5	CR	1	1	0	15	23	98	0	0	23
54	F	0	0	Nasopharynx	R	0	>=20	1	P	yes	1	CR	1	1	0	35	44	189	0	0	44
55	M	0	0	Nasopharynx	M	0	>=20	3	N	no	24	SD	0	1	1	10	40	172	1	0	40
66	F	1	0	Nasopharynx	M	0	<1	3	N	no	10	PD	0	0	0	5	29	125	1	0	29
67	M	1	0	Nasopharynx	R	0		2	N	no	4	PD	0	0	1	1	7	30	1	0	7
68	M	1	0	Nasopharynx	M	0	>=20	1	P	yes	6	PR	1	1	1	16	20	88	1	0	20
71	M	1	0	Nasopharynx	M	0	1~20	3	N	no	5	PD	0	0	1	2	18	77	1	0	18
76	M	1	0	Nasopharynx	R	0		1	N	no	1	PD	0	0	1	1	1	5	1	0	1
33	M	0	1	Nasopharynx	M	0		2	N	no	16	SD	0	1	1	8	19	82	1	0	19
53	M	0	1	Nasopharynx	R	0		1	P	yes	6	PR	1	1	1	12	15	64	0	0	15
56	M	0	1	Nasopharynx	M	0	>=20	1	N	no	7	PD	0	0	1	3	15	66	1	0	15
74	M	1	1	Nasopharynx	M	0	>=20	1	P	no	15	SD	0	1	0	17	26	111	0	0	26
77	M	1	1	Nasopharynx	M	0	>=20	3	N	no	9	PD	0	0	1	2	5	23	1	0	5
80	F	1	1	Nasopharynx	R	0	>=20	1	P	no	9	SD	0	1	1	7	13	57	1	0	13
70	M	1	=>2	Nasopharynx	R	0		1	P	yes	1				1	0	0	1	1	0	0
70	M	1	=>2	Nasopharynx	M	0	>=20	1	P	yes	8	PR	1	1	1	7	10	46	1	1	2
38	F	0	0	Oral	M	0		1	N	no	5	PD	0	0	1	2	3	11	1	0	3
48	M	0	0	Oral	M	0	>=20	2	N	no	28	PR	1	1	1	7	15	66	1	0	15
55	M	0	0	Oral	R	0	-	1	P	yes	3	PD	0	0	1	3	8	35	1	0	8
58	M	0	0	Oral	R	0		2	N	no	6	CR	1	1	0	42	51	220	0	1	4
62	M	0	0	Oral	R	0		2	N	no	4	PD	0	0	1	1	19	81	1	0	19
72	M	1	0	Oral	M	0		1	N	no	6	PD	0	0	1	2	7	32	1	0	7
84	M	1	0	Oral	M	0	1~20	1	P	no	12	PR	1	1	0	28	35	153	0	1	6
85	M	1	0	Oral	R	0		1	N	no	6	PD	0	0	1	3	5	20	1	0	5
59	M	0	1	Oral	M	0	1~20	1	P	yes	2	PD	0	0	1	3	4	19	1	0	4
60	M	0	1	Oral	M	0	>=20	1	N	no	3	PD	0	0	1	2	2	8	1	0	2
65	M	1	1	Oral	R	0	1~20	1	N	no	1	PD	0	0	1	1	1	4	1	0	1
69	M	1	1	Oral	M	0	1~20	1	N	no	1	PD	0	0	1	0	2	7	1	0	2
69	F	1	1	Oral	R	0		1	N	no	5	PD	0	0	1	1	6	25	1	0	6
71	M	1	1	Oral	R	0	>=20	5	N	no	2	PD	0	0	1	1	3	11	1	0	3
72	M	1	1	Oral	R	0		2	N	no	5	PD	0	0	1	2	3	12	1	0	3
44	F	0	=>2	Oral	M	0	>=20	1	N	no	1	PD	0	0	1	0	2	11	1	0	2
78	F	1	=>2	Oral	R	0	>=20	1	P	no	1				1	2	5	20	1	0	5
83	M	1	=>2	Oral	R	0	1~20	1	P	no	1				1	0	0	2	1	0	0
44	F	0	=>2	Oral	M	0	1~20	3	N	no	65	CR	1	1	0	55	65	282	0	0	65
61	M	0	=>2	Oral	R	0	>=20	1	P	no	1	PD	0	0	1	0	0	2	1	0	0
53	M	0	0	Oropharynx	R	0	>=20	1	N	no	4	PD	0	0	1	2	28	122	1	1	8
59	F	0	0	Oropharynx	R	0		2	N	no	4	PD	0	0	1	2	3	11	1	0	3
63	M	0	0	Oropharynx	M	0		2	P	yes	12	PD	0	0	1	7	36	156	0	1	1
74	M	1	0	Oropharynx	M	0	1~20	1	N	no	40	PR	1	1	1	28	28	120	1	1	6
65	M	1	1	Oropharynx	R	0		1	P	no	13	CR	1	1	1	8	13	57	1	0	13
68	M	1	1	Oropharynx	M	0	>=20	2	N	no	1	PD	0	0	1	1	4	19	1	0	4
68	M	1	1	Oropharynx	M	0	<1	1	P	yes	6	PR	1	1	1	8	21	89	0	0	21
69	M	1	1	Oropharynx	R	0	1~20	1	N	no	45	CR	1	1	1	33	59	256	0	1	2
71	M	1	1	Oropharynx	M	0	<1	1	P	yes	6	PR	1	1	1	5	13	55	1	0	13
71	M	1	1	Oropharynx	R	0	>=20	1	N	no	6	SD	0	1	1	9	25	108	1	0	25
72	M	1	1	Oropharynx	M	0	1~20	1	P	yes	1				1	3	3	15	1	0	3
73	M	1	1	Oropharynx	M	0		1	P	yes	6	SD	0	1	1	5	18	77	1	0	18
80	M	1	1	Oropharynx	M	0	1~20	1	P	yes	4	PR	1	1	1	12	13	57	1	0	13
88	M	1	1	Oropharynx	M	0	>=20	1	P	no	11	PR	1	1	1	14	14	60	1	0	14
78	M	1	=>2	Oropharynx	M	0	>=20	1	P	no	15	PR	1	1	1	16	16	71	1	0	16
85	M	1	=>2	Oropharynx	R	0	>=20	1	P	no	1	CR	1	1	1	6	6	25	1	0	6
72	M	1	=>2	Oropharynx	M	0		1	N	no	9	CR	1	1	1	5	5	24	1	0	5
24	M	0	0	Other	R	0		1	N	no					1	15	15	63	1	0	15
31	F	0	0	Other	R	0		2	N	no	32	CR	1	1	0	42	51	221	0	1	22
46	M	0	0	Other	R	0	>=20	4	N	no	6	PD	0	0	1	2	4	19	1	0	4
49	F	0	0	Other	M	0		1	N	no		PD	0	0	1	2	2	11	1	0	2
53	F	0	0	Other	R	0		2	N	no	8	PD	0	0	1	4	8	35	1	0	8
56	M	0	0	Other	M	0	1~20	1	N	no	1				1	0	0	1	1	0	0
56	F	0	0	Other	R	0		1	N	no	3	PD	0	0	1	1	2	9	1	0	2
58	F	0	0	Other	R	0		1	N	no	15	SD	0	1	0	26	35	150	0	1	5
59	F	0	0	Other	M	0		2	N	no	46	PR	1	1	0	37	46	202	0	1	8
60	M	0	0	Other	M	0		1	N	no	16	PR	1	1	1	7	18	76	1	0	18
64	M	0	0	Other	M	0		1	N	no	7	SD	0	1	1	6	12	51	0	0	12
66	M	1	0	Other	R	0	1~20	2	N	no	86	PR	1	1	0	70	70	306	0	0	70
69	F	1	0	Other	R	0	1~20	1	P	yes	3	PD	0	0	1	2	17	74	1	0	17
73	M	1	0	Other	M	0	-	1	P	yes	4	CR	1	1	1	9	13	58	1	1	4
74	M	1	0	Other	M	0	>=20	1	N	no	6				1	3	14	61	1	0	14
90	M	1	0	Other	M	0	>=20	1	P	no	6	PD	0	0	1	3	6	28	1	0	6
67	F	1	1	Other	R	0		1	P	yes	6	PR	1	1	0	14	23	99	0	0	23
71	M	1	1	Other	M	0	>=20	1	P	no	3				0	5	5	24	1	0	5
73	M	1	1	Other	M	0	1~20	1	P	yes	2	PD	0	0	1	2	3	14	1	0	3
75	M	1	1	Other	R	0		2	N	no	4	PD	0	0	1	2	5	24	1	0	5
78	M	1	1	Other	R	0	>=20	2	N	no	16	PR	1	1	1	8	11	47	1	0	11
78	M	1	1	Other	M	0	>=20	1	P	no	8	PR	1	1	1	15	20	85	0	0	20
79	M	1	1	Other	R	0		1	N	no	10	SD	0	1	1	5	26	113	1	0	26
55	M	0	=>2	Other	M	0	<1	2	N	no	4	PD	0	0	1	1	1	5	1	0	1
68	M	1	=>2	Other	M	0	1~20	2	N	no	5	PD	0	0	1	2	4	18	1	0	4
